# Supplementary material for: Comparative compositional and functional analyses of Bothrops moojeni specimens reveal several individual variations
Source: PLoS One. 2019 Sep 12;14(9):e0222206. doi: 10.1371/journal.pone.0222206 (PMC6742229; doi:10.1371/journal.pone.0222206)
Supplement: S1 Table — Quantitative data were obtained through label-free quantification by high resolution LC-MS/MS considering the averaged intensities of the three most intense peptides of each identified protein. (XLSX) [file pone.0222206.s004.xlsx]

## Sheet: Plan1
	Supplementary Table 1: List of all plasma protein from B. moojeni (Bm) and B. jararaca (Bj) plasma indentified by mass spectrometry, listed by: sample number, protein accession code and toxin class. Sample number can be verified in Supplementary Figure 1.
		Sample	Protein Accession			Toxin Class
		Bm1	A8I4K2, A8I4M3, A8I4K5.			gamma-PLI
		Bm2	A8I4K5, A8I4K2, A8I4M3, A8I4M7, A8I4N5, A8I4P1, A8I4K9, A8I4N8, A8I4N1, A8I4L6, A8I4M0, A8I4L3, B2D1Y1.			gamma-PLI				B1 a B7 - B. moojeni
										B8 a B13 - B. jararaca
		Bm3	A8I4K2, A8I4K5, A8I4M3, A8I4M7, A8I4N5, A8I4K9, A8I4P1, A8I4N8, A8I4N1, A8I4M0, A8I4L6, A8I4L3.			gamma-PLI
		Bm4	A8I4K5, A8I4K2, A8I4M3, A8I4P1, A8I4N8, A8I4K9, A8I4N1, A8I4M0, A8I4L6, A8I4M7, A8I4N5.			gamma-PLI
		Bm5	PLI3_BOTMO, PLI10_BOTMO, PLI6_BOTNU, PLI8_BOTMO, PLI5_BOTMO, PLI4_BOTMO, A8I4M3, A8I4K5, A8I4K2.			gamma-PLI
		Bm6	PLI10_BOTMO, PLI5_BOTMO, PLI3_BOTMO, PLI8_BOTMO, PLI4_BOTMO, PLI6_BOTNU, A8I4M3, A8I4K5, A8I4K2, PLI_BOTAL, PLI_BOTER, PLI_BOTJA.			gamma-PLI
		Bm7	PLI8_BOTMO, PLI5_BOTMO, PLI10_BOTMO, PLI3_BOTMO, PLI4_BOTMO, PLI6_BOTNU, PLI_BOTAL, PLI_BOTER, PLI_BOTJA, FTE46_BOTJA*.			gamma-PLI and *Cystatin fetuin-A-type
		Bj8	A8I4N1, A8I4L6, A8I4M0, A8I4M3, A8I4K5, A8I4K2, A8I4N5, A8I4N8, A8I4P1, A8I4K9, A8I4M7, B2D1Y1.			gamma-PLI
		Bj9	-			-
		Bj10	A8I4N1, A8I4L6, A8I4M0, A8I4M3, A8I4K9, A8I4K5, A8I4K2, A8I4N8, A8I4P1, A8I4N5, A8I4M7, B2D1Y1.			gamma-PLI
		Bj11	A8I4M3, A8I4N1, A8I4M0, A8I4L6, A8I4K5, A8I4K2.			gamma-PLI
		Bj12	PLI_BOTJA, PLI_BOTAL, PLI_BOTER, PLI8_BOTMO, PLI5_BOTMO, PLI4_BOTMO, PLI10_BOTMO.			gamma-PLI
		Bj13	PLI_BOTJA			gamma-PLI
