# Supplementary material for: Comparative compositional and functional analyses of Bothrops moojeni specimens reveal several individual variations
Source: PLoS One. 2019 Sep 12;14(9):e0222206. doi: 10.1371/journal.pone.0222206 (PMC6742229; doi:10.1371/journal.pone.0222206)
Supplement: S2 Table — Quantitative data were obtained through label-free quantification by high resolution LC-MS. Sample numbers can be verified in S2 Fig. (XLSX) [file pone.0222206.s005.xlsx]

## Sheet: Plan1
								60	Weslei_02_BM_UDMSE	Weslei_02_BM_UDMSE	Weslei_02_BM_UDMSE	Weslei_04_BM_UDMSE	Weslei_04_BM_UDMSE	Weslei_04_BM_UDMSE	Weslei_02_BM_UDMSE	Weslei_04_BM_UDMSE
description	IEP	mw	max score	accession	reported peptides	sequence coverage	FDR level	entry	new sample 1 1	new sample 1 2	new sample 1 3	new sample 2 1	new sample 2 2	new sample 2 3	AVERAGE new sample 1	AVERAGE new sample 2	Fold Change	t.Test
Zinc metalloproteinase/disintegrin OS=Protobothrops mucrosquamatus OX=103944 PE=1 SV=1	5.45	55489.9	9750.32	O57413	5	13.72	0	VM2T3_PROMU				285912	317650	310763	0	304775	#DIV/0!	#DIV/0!
Basic phospholipase A2 homolog M1-3-3 OS=Bothrops asper OX=8722 PE=2 SV=1	8.88	16357.7	8836.11	Q9PVE3	18	71.01	0	PA2H3_BOTAS				1.16781e+06	1.08072e+06	1.04143e+06	0	1.09665e+06	#DIV/0!	#DIV/0!
Snake venom metalloproteinase BaP1 OS=Bothrops asper OX=8722 PE=1 SV=2	5.6	46506	7920.67	P83512	9	20.1	0	VM1B1_BOTAS				51285.4	50517.4	46626.8	0	49476.5	#DIV/0!	#DIV/0!
Zinc metalloproteinase-disintegrin-like VAP1 OS=Crotalus atrox OX=8730 PE=1 SV=1	5.89	70127.3	5035.68	Q9DGB9	8	16.56	0	VM3V1_CROAT				433205	410576	416663	0	420148	#DIV/0!	#DIV/0!
Thrombin-like enzyme halystase OS=Gloydius blomhoffii OX=242054 PE=1 SV=1	6.71	27167.7	2003.46	P81176	3	13.87	0	VSP1_GLOBL				515.562	4656.98	2173.3	0	2448.62	#DIV/0!	#DIV/0!
Snake venom serine protease HS112 OS=Bothrops jararaca OX=8724 PE=2 SV=1	8.02	28672.8	1511.63	Q5W960	3	13.33	0	VSP12_BOTJA				8253.73	6847.78	7169.75	0	7423.75	#DIV/0!	#DIV/0!
Thrombin-like enzyme barnettobin (Fragment) OS=Bothrops barnetti OX=1051630 PE=1 SV=1	6.27	28269	1429.15	K4LLQ2	8	38.55	0	VSP_BOTBA				43514.9	46422.6	41749	0	43895.5	#DIV/0!	#DIV/0!
Basic phospholipase A2 BmTX-I OS=Bothrops moojeni OX=98334 PE=1 SV=1	7.76	14879.7	1118.83	P0C8M1	2	14.05	0	PA2B1_BOTMO				10347.5	13469.5	14169.5	0	12662.2	#DIV/0!	#DIV/0!
L-amino-acid oxidase OS=Notechis scutatus scutatus OX=70142 PE=2 SV=1	6.34	59400.3	38.1531	Q4JHE2	3	8.12	0	OXLA_NOTSC				10055.5	13265.5	10018	0	11113	#DIV/0!	#DIV/0!
Zinc metalloproteinase leucurolysin-B (Fragment) OS=Bothrops leucurus OX=157295 PE=1 SV=1	5.36	38143.9	7430.14	P86092	11	37.04	0	VM3LB_BOTLC	17064.6	15862.2	16563.6	223271	229749	214562	16496.8	222528	13.4891	1.25966e-06
Zinc metalloproteinase-disintegrin-like 3a OS=Crotalus adamanteus OX=8729 PE=1 SV=1	5.08	70950.4	3061	J3S830	10	19.84	0	VM33_CROAD	15334.8	16522.4	15175.8	117854	132014	118340	15677.7	122736	7.82871	2.12786e-05
Zinc metalloproteinase-disintegrin-like stejnihagin-B OS=Trimeresurus stejnegeri OX=39682 PE=2 SV=1	5.55	69922.6	138.077	Q3HTN2	9	15.33	0	VM3SB_TRIST	7496	2855.93	5322.5	39588	38014.5	37247.5	5224.81	38283.3	7.32722	2.55571e-05
Snake venom metalloproteinase neuwiedase (Fragment) OS=Bothrops pauloensis OX=1042543 PE=1 SV=1	7.76	22809.7	11808.4	Q9I9R4	4	36.87	0	VM1N_BOTPA	2093			10435.5	10356.5	10119.5	2093	10303.8	4.923	#DIV/0!
Snake venom serine proteinase 4a OS=Crotalus adamanteus OX=8729 PE=1 SV=1	5.43	29607.6	985.647	J3SDX0	4	23.85	0	VSP4_CROAD	30741.5	28189	27588	101301	96210	83025	28839.5	93512	3.2425	0.000305851
Snake venom serine protease 3 OS=Protobothrops jerdonii OX=242841 PE=2 SV=1	6.55	28709.4	1720.92	Q9DF66	8	20.54	0	VSP3_PROJR	29484.5	36455.5	32207	107387	118878	91797.6	32715.7	106021	3.24067	0.00082802
Zinc metalloproteinase-disintegrin-like batroxstatin-1 OS=Bothrops atrox OX=8725 PE=2 SV=1	5.29	48310.2	475.887	C5H5D2	7	18.91	0	VM31_BOTAT	163301	77499.5	150620	420134	426494	371808	130474	406145	3.11286	0.000977776
Snake venom metalloproteinase BpirMP (Fragment) OS=Bothrops pirajai OX=113192 PE=1 SV=1	6.47	20367.1	8081.83	P0DL29	14	43.43	0	VM1_BOTPI	35204.2	46588.9	29687.1	108288	116196	117452	37160	113979	3.06724	0.000180725
Zinc metalloproteinase-disintegrin-like berythractivase OS=Bothrops erythromelas OX=44710 PE=1 SV=1	5.37	70812.9	6085.32	Q8UVG0	18	33.5	0	VM3BE_BOTER	66056	71267.5	67103	180448	161044	164368	68142.2	168620	2.47453	8.47672e-05
Venom phosphodiesterase 2 OS=Crotalus adamanteus OX=8729 PE=1 SV=1	7.99	93177.6	65.8846	J3SBP3	14	22.59	0	PDE2_CROAD	123338	132838	109262	237554	312329	221122	121813	257002	2.1098	0.00945272
L-amino acid oxidase (Fragment) OS=Bothrops pictus OX=133440 PE=2 SV=1	5.7	56747.9	40932.3	X2L4E2	34	52.21	0	OXLA_BOTPC	23897.1	23070.9	23468	47332.8	45755.9	51313.9	23478.7	48134.2	2.05013	0.000122763
Zinc metalloproteinase-disintegrin-like batroxstatin-3 (Fragment) OS=Bothrops atrox OX=8725 PE=2 SV=1	6.18	48223.7	791.2	C5H5D4	15	31.64	0	VM33_BOTAT	95533	68247.5	66085	144888	152746	142139	76621.8	146591	1.91318	0.00219158
Snake venom metalloproteinase BmooMPalpha-I OS=Bothrops moojeni OX=98334 PE=1 SV=2	6.35	23621.5	15928.4	P85314	19	54.15	0	VM1BI_BOTMO	204852	218371	203982	419987	395493	371439	209068	395640	1.89239	0.000226037
Basic phospholipase A2 Cvv-N6 OS=Crotalus viridis viridis OX=8742 PE=1 SV=1	8.41	16798.2	991.612	Q71QE8	4	26.09	0	PA2BN_CROVV	51763	39482	39374	105894	84493.5	47993	43539.7	79460	1.825	0.107853
Glutaminyl-peptide cyclotransferase OS=Bothrops jararaca OX=8724 GN=QPCT PE=2 SV=1	8.61	42489.4	1454.07	Q9YIB5	9	30.98	0	QPCT_BOTJA	136820	149133	143375	263979	244232	251703	143109	253305	1.77001	8.32117e-05
L-amino-acid oxidase Bco23 (Fragment) OS=Bothrops cotiara OX=8727 PE=1 SV=1	3.75	1866.91	563.754	P0DMG8	2	80	0	OXLA_BOTCO	236681	225421	201232	412035	401379	341267	221112	384894	1.74072	0.00255858
Snake venom serine protease homolog OS=Bothrops jararacussu OX=8726 PE=1 SV=1	8.43	29338.4	1030.75	Q7T229	11	41.15	0	VSPH_BOTJR	56578	51589.3	54345.9	87573.5	91789.5	98196.5	54171.1	92519.8	1.70792	0.000355583
L-amino acid oxidase OS=Cerastes cerastes OX=8697 PE=1 SV=1	6.01	58841.7	3170.34	X2JCV5	12	25.39	0	OXLA_CERCE	5230.12	3597.2	5047.4	7797.05	7932.04	7667.57	4624.91	7798.89	1.68628	0.00370183
Thrombin-like enzyme AhV_TL-I OS=Gloydius halys OX=8714 PE=1 SV=2	6.43	27071.5	2022.14	I4CHP3	5	21.01	0	VSPI_GLOHA	18271.4	23571.5	23156	28931	45977.8	30787.5	21666.3	35232.1	1.62612	0.0746612
Zinc metalloproteinase-disintegrin-like EoVMP2 OS=Echis ocellatus OX=99586 GN=Svmp3-Eoc22 PE=1 SV=1	5.24	71650.6	5645.9	Q2UXQ5	4	8.48	0	VM3E2_ECHOC	164861	149578	162564	253418	270168	245128	159001	256238	1.61155	0.000376074
Glutaminyl-peptide cyclotransferase OS=Boiga irregularis OX=92519 GN=QPCT PE=2 SV=1	7.88	42218.1	1460.45	A7ISW1	8	26.63	0	QPCT_BOIIR	26394.2	28769.6	27658.8	46075.1	42628.4	43932.5	27607.5	44212	1.60145	0.000166955
Helicopsin (Fragments) OS=Helicops angulatus OX=121331 PE=1 SV=1	4.55	2619.94	12359.8	P0DJG8	2	61.9	0	CRVP_HELAG	9567	11949	136254	73682.5	79821.5	88558.5	52590	80687.5	1.53427	0.540679
Venom prothrombin activator pseutarin-C non-catalytic subunit OS=Pseudonaja textilis OX=8673 PE=1 SV=1	5.7	166845	21.2046	Q7SZN0	8	6.03	0	FA5V_PSETE	74972	57069	100525	106270	94134.5	102656	77522	101020	1.30312	0.147594
Snake venom serine protease HS114 OS=Bothrops jararaca OX=8724 PE=1 SV=1	5.2	28527.1	2702.49	Q5W959	8	36.43	0	VSP14_BOTJA	351637	337627	342491	419707	415016	431414	343918	422046	1.22717	0.000254604
Platelet-aggregating proteinase PA-BJ (Fragment) OS=Bothrops jararaca OX=8724 PE=1 SV=2	8.81	26426.2	4815.35	P81824	9	30.8	0	VSP1_BOTJA	219681	219905	223768	278762	279189	243250	221118	267067	1.2078	0.0185451
Thrombin-like enzyme asperase OS=Bothrops asper OX=8722 PE=1 SV=1	5.21	28703.2	1204.59	Q072L6	7	32.05	0	VSPL_BOTAS	214026	197790	202271	231774	245428	238220	204696	238474	1.16502	0.00565564
Snake venom serine proteinase 14 OS=Crotalus adamanteus OX=8729 PE=1 SV=1	5.58	28098.9	1480.4	J3SDW9	7	16.21	0	VSPE_CROAD	43661.3	51558.4	45696.9	51714.8	48270.8	50721.4	46972.2	50235.7	1.06948	0.274404
Zinc metalloproteinase-disintegrin-like brevilysin H6 OS=Gloydius brevicaudus OX=259325 PE=1 SV=2	5.2	70442	13679.2	P0C7B0	17	30.49	0	VM3H6_GLOBR	372444	383672	385063	374458	398022	429845	380393	400775	1.05358	0.285269
Thrombin-like enzyme batroxobin OS=Bothrops atrox OX=8725 PE=1 SV=1	7.65	28873	3098.9	P04971	5	32.55	0	VSPF_BOTAT	190096	208384	190438	178523	178638	212760	196306	189973	0.967741	0.649086
L-amino-acid oxidase OS=Demansia vestigiata OX=412038 PE=2 SV=1	7.31	59262.3	3432.33	A6MFL0	13	18.96	0	OXLA_DEMVE	311957	325220	315537	335775	318211	239829	317571	297939	0.938179	0.545477
Venom nerve growth factor 1 OS=Notechis scutatus scutatus OX=70142 PE=2 SV=1	7.09	28226.6	641.736	Q3HXY7	4	18.03	0	NGFV1_NOTSC	47421.5	37537.5	40761.5	34309.5	36536.5	41939.5	41906.8	37595.2	0.897113	0.307267
L-amino-acid oxidase OS=Trimeresurus stejnegeri OX=39682 PE=1 SV=1	5.82	59000.5	929.239	Q6WP39	10	21.32	0	OXLA_TRIST	184088	196586	196822	182618	187082	146030	192499	171910	0.893044	0.206428
L-amino-acid oxidase (Fragment) OS=Bothrops jararacussu OX=8726 PE=1 SV=1	5.73	56630.9	41752.7	Q6TGQ9	38	55.33	0	OXLA_BOTJR	471160	531964	498255	430108	432855	466611	500460	443191	0.885569	0.0536182
L-amino-acid oxidase OS=Crotalus atrox OX=8730 PE=1 SV=2	7.9	59166.1	35719.2	P56742	16	32.75	0	OXLA_CROAT	262036	252386	261986	219073	225819	220814	258803	221902	0.857417	0.000624665
Snake venom 5'-nucleotidase OS=Crotalus adamanteus OX=8729 PE=1 SV=2	8.33	65309.4	239.049	F8S0Z7	15	27.72	0	V5NTD_CROAD	328911	335124	336675	264220	253136	245252	333570	254202	0.762066	0.000187597
L-amino-acid oxidase (Fragments) OS=Bothrops atrox OX=8725 PE=1 SV=1	4.89	13700.2	11064.8	P0CC17	10	67.23	0	OXLA_BOTAT	9655.89	11113.1	8762.41	7522.25	7040.31	6538.24	9843.81	7033.6	0.71452	0.0192821
Basic phospholipase A2 homolog 1 OS=Bothrops moojeni OX=98334 PE=1 SV=1	8.63	14536.4	8851.05	P82114	11	77.69	0	PA2H1_BOTMO	66009.8	65745	64174.2	37695	40809.5	49219	65309.7	42574.5	0.651887	0.00286369
Phospholipase B OS=Crotalus adamanteus OX=8729 PE=1 SV=1	8.68	64391.4	142.478	F8S101	13	28.21	0	PLB_CROAD	50503.5	43946.5	41271	25762.5	23344	22661	45240.3	23922.5	0.528787	0.0018227
Beta-fibrinogenase mucrofibrase-5 OS=Protobothrops mucrosquamatus OX=103944 PE=1 SV=1	7.03	28848.8	604.746	Q91511	5	23.35	0	VSP5_PROMU	40963.1	36106.7	35469.5	19531.9	22752.7	11362.3	37513.1	17882.3	0.476695	0.00672104
Venom plasminogen activator LV-PA OS=Lachesis muta muta OX=8753 PE=1 SV=1	6	28746.4	2166.9	Q27J47	5	12.79	0	VSPPA_LACMU	7727.02	6043.79	4824.85	2734.09	2918.42	2514.79	6198.55	2722.43	0.439204	0.0149452
Snake venom metalloproteinase H1 (Fragment) OS=Deinagkistrodon acutus OX=36307 PE=2 SV=1	5.37	45876.3	423.851	Q9IAY3	9	28	0	VM1H1_DEIAC	194077	352736	287517	105330	101286	139882	278110	115500	0.415301	0.0269504
Zinc metalloproteinase/disintegrin OS=Bothrops insularis OX=8723 PE=1 SV=1	5.42	54567.7	17276.5	Q5XUW8	13	39.08	0	VM2IA_BOTIN	13065.5	15332	13517	4437.5	4247	5040	13971.5	4574.83	0.32744	0.000213086
L-amino-acid oxidase OS=Vipera ammodytes ammodytes OX=8705 PE=1 SV=1	7.69	55090	4362.28	P0DI84	10	15.91	0	OXLA_VIPAA	63350.4	57302.1	64404.8	17346.8	17173.1	18848.8	61685.8	17789.6	0.28839	4.25931e-05
C-type lectin LmsL OS=Lachesis stenophrys OX=88085 PE=1 SV=1	4.88	16736.5	3045.45	Q9PSM4	10	51.11	0	LECG_LACST	217462	203207	211907	38785.6	39060.3	30025	210859	35957	0.170526	4.31368e-06
Zinc metalloproteinase-disintegrin-like acurhagin OS=Deinagkistrodon acutus OX=36307 PE=1 SV=2	4.86	70766.7	14480.5	Q9W6M5	15	25.74	0	VM3AH_DEIAC	301630	370404	332103	42402	39263.7	40776.2	334712	40814	0.121937	0.000122762
Basic phospholipase A2 homolog piratoxin-2 OS=Bothrops pirajai OX=113192 PE=1 SV=1	8.75	14542.4	10740	P82287	15	83.47	0	PA2H2_BOTPI	41444.8	39067.6	37301.6	3175.29	3286.32	3708.5	39271.3	3390.04	0.0863235	7.73404e-06
C-type lectin BJcuL OS=Bothrops jararacussu OX=8726 PE=1 SV=2	6.1	19280.5	461.44	P83519	6	32.08	0	LECG_BOTJR	17819.1	18496.1	17040.4	757.454	786.795	1413.21	17785.2	985.821	0.0554293	3.71334e-06
Zinc metalloproteinase barnettlysin-1 OS=Bothrops barnetti OX=1051630 PE=1 SV=1	5.1	21322.2	3495.46	P86976	6	29.21	0	VM1B1_BOTBA	55260.4	64665.1	59202.8	1108			59709.5	1108	0.0185565	#DIV/0!
Zinc metalloproteinase-disintegrin-like BITM06A OS=Bothrops insularis OX=8723 PE=2 SV=1	5	70508.3	17805.8	Q8QG88	16	26.72	0	VM36A_BOTIN	426841	536617	479467	7024.45	6925.3	7121.78	480975	7023.85	0.0146034	0.000116555
Snake venom metalloproteinase atroxlysin-1 OS=Bothrops atrox OX=8725 PE=1 SV=2	5.89	23317.3	3724.29	P85420	7	43.07	0	VM11_BOTAT	431699	505169	462497	1108			466455	1108	0.00237536	#DIV/0!
Basic phospholipase A2 homolog 2 OS=Bothrops moojeni OX=98334 PE=1 SV=2	8.63	14685.5	15638.3	Q9I834	19	68.03	0	PA2H2_BOTMO	1.6883e+06	1.42614e+06	1.38548e+06				1.49997e+06	0	0	#DIV/0!
